# Supplementary material for: Anterior Mandibular Displacement in Growing Rats Enhances Growth—A 3D Analysis
Source: Bioengineering (Basel). 2025 Sep 16;12(9):982. doi: 10.3390/bioengineering12090982 (PMC12466957; doi:10.3390/bioengineering12090982)
Supplement: Supplementary file 1 [file bioengineering-12-00982-s001.zip]

Archive with 1 entries (1 files):
- bioengineering-3713167-supplementary.docx
